# Supplementary material for: Joint Tissues: Convergence and Divergence of the Pathogenetic Mechanisms of Rheumatoid Arthritis and Osteoarthritis
Source: Int J Mol Sci. 2025 Sep 8;26(17):8742. doi: 10.3390/ijms26178742 (PMC12429403; doi:10.3390/ijms26178742)
Supplement: Supplementary file 1 [file ijms-26-08742-s001.zip]

Archive with 1 entries (1 files):
- ijms-3814443-supplementary.docx
